# Supplementary material for: Identification and comparison of novel circular RNAs with associated co-expression and competing endogenous RNA networks in postmenopausal osteoporosis
Source: J Orthop Surg Res. 2021 Jul 16;16:459. doi: 10.1186/s13018-021-02604-1 (PMC8285836; doi:10.1186/s13018-021-02604-1)
Supplement: Supplementary file 1 — Additional file 1: Supplementary Excel 1. ceRNA network interactions. [file 13018_2021_2604_MOESM1_ESM.xls]

## Sheet: ceRNA network interactions
	ID	Target
1	hsa-mir-135a-5p	circ_N4BP2L2
2	hsa-mir-548c-3p	circ_PTPN12
3	hsa-mir-3692-3p	circ_MEMO1
4	hsa-mir-6881-3p	circ_UIMC1
5	hsa-mir-4769-3p	circ_ASAP1
6	hsa-mir-4668-3p	circ_RAP1B
7	hsa-mir-452-3p	circ_RASA1
8	hsa-mir-660-3p	circ_GNB1
9	hsa-mir-576-5p	circ_SIRT5
10	hsa-mir-545-5p	circ_PTK2
11	hsa-mir-511-5p	circ_ACVR2A
12	hsa-mir-4738-3p	circ_LRBA
13	hsa-mir-330-3p	circ_MBOAT2
14	hsa-mir-5195-3p	circ_TTC27
15	hsa-mir-942-5p	circ_UIMC1
16	hsa-mir-5010-3p	circ_N4BP2L2
17	hsa-mir-6786-3p	circ_PTPN12
18	hsa-mir-4688	circ_MEMO1
19	hsa-mir-4778-3p	circ_UIMC1
20	hsa-mir-892c-3p	circ_ASAP1
21	hsa-mir-4491	circ_RAP1B
22	hsa-mir-548ag	circ_RASA1
23	hsa-mir-152-3p	circ_GNB1
24	hsa-mir-516b-5p	circ_SIRT5
25	hsa-mir-1248	circ_PTK2
26	hsa-mir-4675	circ_ACVR2A
27	hsa-mir-5187-3p	circ_LRBA
28	hsa-mir-3666	circ_MBOAT2
29	hsa-mir-5683	circ_TTC27
30	hsa-mir-6801-5p	circ_UIMC1
31	hsa-mir-664a-3p	circ_N4BP2L2
32	hsa-mir-222-3p	circ_PTPN12
33	hsa-mir-4421	circ_MEMO1
34	hsa-mir-218-1-3p	circ_UIMC1
35	hsa-mir-627-3p	circ_ASAP1
36	hsa-mir-1269a	circ_RAP1B
37	hsa-mir-1296-5p	circ_RASA1
38	hsa-mir-764	circ_GNB1
39	hsa-mir-8089	circ_SIRT5
40	hsa-mir-6812-3p	circ_PTK2
41	hsa-mir-4741	circ_ACVR2A
42	hsa-mir-185-3p	circ_LRBA
43	hsa-mir-130b-3p	circ_MBOAT2
44	hsa-mir-4773	circ_TTC27
45	hsa-mir-6815-3p	circ_UIMC1
46	hsa-mir-329-3p	circ_N4BP2L2
47	hsa-mir-33a-5p	circ_PTPN12
48	hsa-mir-6888-3p	circ_MEMO1
49	hsa-mir-5196-3p	circ_UIMC1
50	hsa-mir-374b-3p	circ_ASAP1
51	hsa-mir-5689	circ_RAP1B
52	hsa-mir-504-5p	circ_RASA1
53	hsa-mir-5011-3p	circ_GNB1
54	hsa-mir-3911	circ_SIRT5
55	hsa-mir-33b-5p	circ_PTK2
56	hsa-mir-6865-5p	circ_ACVR2A
57	hsa-mir-19b-3p	circ_LRBA
58	hsa-mir-5681a	circ_MBOAT2
59	hsa-mir-589-3p	circ_TTC27
60	hsa-mir-4659b-3p	circ_UIMC1
61	hsa-mir-618	circ_N4BP2L2
62	hsa-mir-519d-5p	circ_PTPN12
63	hsa-mir-3978	circ_MEMO1
64	hsa-mir-548s	circ_UIMC1
65	hsa-mir-6817-5p	circ_ASAP1
66	hsa-mir-4657	circ_RAP1B
67	hsa-mir-664a-5p	circ_RASA1
68	hsa-mir-7161-3p	circ_GNB1
69	hsa-mir-374b-5p	circ_SIRT5
70	hsa-mir-5586-5p	circ_PTK2
71	hsa-mir-5699-3p	circ_ACVR2A
72	hsa-mir-497-3p	circ_LRBA
73	hsa-mir-301b-3p	circ_MBOAT2
74	hsa-mir-1245b-3p	circ_TTC27
75	hsa-mir-4659a-3p	circ_UIMC1
76	hsa-mir-876-5p	circ_XLOC_005754
77	hsa-mir-655-3p	circ_NAALADL2
78	hsa-mir-221-5p	circ_RP11-384J4.2
79	hsa-mir-1179	circ_CNTNAP5
80	hsa-mir-216b-3p	circ_G012018
81	hsa-mir-1303	circ_GCLC
82	hsa-mir-4652-3p	circ_G013030
83	hsa-mir-3942-3p	circ_G075857
84	hsa-mir-6758-3p	circ_ATP10A
85	hsa-mir-6760-5p	circ_CTD-2037K23.2
86	hsa-mir-6758-3p	circ_ATP10A
87	hsa-mir-7113-3p	circ_G059442
88	hsa-mir-7851-3p	circ_RP11-74E22.4
89	hsa-mir-1285-3p	circ_GPM6A
90	hsa-mir-522-3p	circ_RP11-654C22.2
91	hsa-mir-2278	circ_XLOC_005754
92	hsa-mir-4524b-5p	circ_NAALADL2
93	hsa-mir-1277-5p	circ_RP11-384J4.2
94	hsa-mir-6079	circ_CNTNAP5
95	hsa-mir-574-3p	circ_G012018
96	hsa-mir-329-5p	circ_GCLC
97	hsa-mir-4477a	circ_G013030
98	hsa-mir-30d-3p	circ_G075857
99	hsa-mir-3977	circ_ATP10A
100	hsa-mir-6832-5p	circ_CTD-2037K23.2
101	hsa-mir-3977	circ_ATP10A
102	hsa-mir-6749-3p	circ_G059442
103	hsa-mir-363-3p	circ_RP11-74E22.4
104	hsa-mir-1298-3p	circ_GPM6A
105	hsa-mir-605-3p	circ_RP11-654C22.2
106	hsa-mir-2052	circ_XLOC_005754
107	hsa-mir-6773-3p	circ_NAALADL2
108	hsa-mir-6873-3p	circ_RP11-384J4.2
109	hsa-mir-335-5p	circ_CNTNAP5
110	hsa-mir-603	circ_G012018
111	hsa-mir-619-5p	circ_GCLC
112	hsa-mir-3611	circ_G013030
113	hsa-mir-30e-3p	circ_G075857
114	hsa-mir-6804-3p	circ_ATP10A
115	hsa-mir-1252-3p	circ_CTD-2037K23.2
116	hsa-mir-6804-3p	circ_ATP10A
117	hsa-mir-18a-3p	circ_G059442
118	hsa-mir-6874-5p	circ_RP11-74E22.4
119	hsa-mir-3187-5p	circ_GPM6A
120	hsa-mir-3922-3p	circ_RP11-654C22.2
121	hsa-mir-510-3p	circ_XLOC_005754
122	hsa-mir-497-5p	circ_NAALADL2
123	hsa-mir-98-3p	circ_RP11-384J4.2
124	hsa-mir-4323	circ_CNTNAP5
125	hsa-mir-3692-3p	circ_G012018
126	hsa-mir-4739	circ_GCLC
127	hsa-mir-6501-5p	circ_G013030
128	hsa-mir-30a-3p	circ_G075857
129	hsa-mir-1908-3p	circ_ATP10A
130	hsa-mir-6831-5p	circ_CTD-2037K23.2
131	hsa-mir-1266-3p	circ_ATP10A
132	hsa-mir-4732-3p	circ_G059442
133	hsa-mir-203a-5p	circ_RP11-74E22.4
134	hsa-mir-3927-3p	circ_GPM6A
135	hsa-mir-1276	circ_RP11-654C22.2
136	hsa-mir-517-5p	circ_XLOC_005754
137	hsa-mir-4524a-5p	circ_NAALADL2
138	hsa-let-7f-1-3p	circ_RP11-384J4.2
139	hsa-mir-381-3p	circ_CNTNAP5
140	hsa-mir-342-3p	circ_G012018
141	hsa-mir-4763-3p	circ_GCLC
142	hsa-mir-1277-5p	circ_G013030
143	hsa-mir-4520-2-3p	circ_G075857
144	hsa-mir-197-3p	circ_ATP10A
145	hsa-mir-6878-5p	circ_CTD-2037K23.2
146	hsa-mir-3620-3p	circ_ATP10A
147	hsa-mir-4723-3p	circ_G059442
148	hsa-mir-6791-5p	circ_RP11-74E22.4
149	hsa-mir-3658	circ_GPM6A
150	hsa-mir-4444	circ_RP11-654C22.2
153	hsa-mir-19b-3p	ACTB
154	hsa-mir-19b-3p	DAD1
155	hsa-mir-19b-3p	MBNL1
156	hsa-mir-19b-3p	PSAP
157	hsa-mir-19b-3p	RAP1B
158	hsa-mir-19b-3p	VAMP3
159	hsa-mir-19b-3p	ANKRD12
160	hsa-mir-19b-3p	CERCAM
161	hsa-mir-19b-3p	ANKRD10
287	hsa-mir-33a-5p	ACTB
288	hsa-mir-33a-5p	CSNK1G3
576	hsa-mir-222-3p	ACTB
577	hsa-mir-222-3p	FOS
578	hsa-mir-222-3p	ILK
579	hsa-mir-222-3p	STAT5A
580	hsa-mir-222-3p	VCL
581	hsa-mir-222-3p	PLXNB2
710	hsa-mir-135a-5p	MBNL1
711	hsa-mir-135a-5p	ROCK2
748	hsa-mir-152-3p	CDKN1A
749	hsa-mir-152-3p	ADAM17
901	hsa-mir-130b-3p	DAD1
902	hsa-mir-130b-3p	IRF1
903	hsa-mir-130b-3p	ITGB1
904	hsa-mir-130b-3p	MBNL1
905	hsa-mir-130b-3p	PSAP
906	hsa-mir-130b-3p	PGRMC1
907	hsa-mir-130b-3p	CERCAM
908	hsa-mir-130b-3p	CMPK1
909	hsa-mir-130b-3p	MTPN
1031	hsa-mir-330-3p	PFKFB3
1032	hsa-mir-330-3p	HIST1H2AC
1128	hsa-mir-329-3p	EGR3
1129	hsa-mir-329-3p	RNF121
1130	hsa-mir-329-3p	NUP37
1131	hsa-mir-329-3p	MTPN
1134	hsa-mir-452-3p	PTMA
1170	hsa-mir-511-5p	CXCL5
1171	hsa-mir-511-5p	CD226
1340	hsa-mir-516b-5p	ZFP36
1341	hsa-mir-516b-5p	VAMP3
1342	hsa-mir-516b-5p	CD226
1368	hsa-mir-504-5p	TPM4
1369	hsa-mir-504-5p	HIST1H2AC
1370	hsa-mir-504-5p	GRAP2
1438	hsa-mir-576-5p	CDKN1A
1439	hsa-mir-576-5p	MBNL1
1458	hsa-mir-589-3p	CALM3
1459	hsa-mir-589-3p	CDKN1A
1460	hsa-mir-589-3p	TAGLN2
1461	hsa-mir-589-3p	MTPN
1498	hsa-mir-548c-3p	PTMA
1500	hsa-mir-548c-3p	PROK2
1501	hsa-mir-548c-3p	NUP37
1526	hsa-mir-33b-5p	ACTB
1723	hsa-mir-218-1-3p	DUSP1
1724	hsa-mir-218-1-3p	BTG2
1771	hsa-mir-185-3p	POLR3G
1906	hsa-mir-545-5p	NAP1L1
1907	hsa-mir-545-5p	YWHAZ
1908	hsa-mir-545-5p	GMNN
2016	hsa-mir-374b-5p	PTMA
2017	hsa-mir-374b-5p	RAP1B
2018	hsa-mir-374b-5p	CXCL5
2019	hsa-mir-374b-5p	CMPK1
2020	hsa-mir-374b-3p	MBNL1
2027	hsa-mir-301b-3p	DAD1
2028	hsa-mir-301b-3p	IRF1
2029	hsa-mir-301b-3p	MBNL1
2030	hsa-mir-301b-3p	CERCAM
2031	hsa-mir-301b-3p	MTPN
2064	hsa-mir-942-5p	CDKN1A
2065	hsa-mir-942-5p	LTF
2066	hsa-mir-942-5p	CXCL5
2189	hsa-mir-1248	CDKN1A
2190	hsa-mir-1248	CXCL5
2255	hsa-mir-664a-5p	CTSS
2256	hsa-mir-664a-5p	CERS4
2257	hsa-mir-664a-5p	SH3BGRL3
2336	hsa-mir-764	IRF1
2337	hsa-mir-764	BTG2
2364	hsa-mir-548s	GLUL
2365	hsa-mir-548s	BTG2
2366	hsa-mir-548s	GRAP2
2367	hsa-mir-548s	MCUR1
2754	hsa-mir-3666	DAD1
2755	hsa-mir-3666	IRF1
2756	hsa-mir-3666	MBNL1
2757	hsa-mir-3666	CERCAM
2758	hsa-mir-3666	MTPN
2798	hsa-mir-3692-3p	ANKRD12
2799	hsa-mir-3692-3p	CERS4
2820	hsa-mir-3911	TPM4
2903	hsa-mir-4421	ABCF2
2959	hsa-mir-548ag	FTH1
3057	hsa-mir-4491	BTG2
3205	hsa-mir-3978	CALM3
3206	hsa-mir-3978	EGR3
3207	hsa-mir-3978	RAP1B
3208	hsa-mir-3978	VAMP3
3263	hsa-mir-4657	BTG2
3266	hsa-mir-4659a-3p	CDKN1A
3267	hsa-mir-4659a-3p	DUSP1
3268	hsa-mir-4659a-3p	CD226
3274	hsa-mir-4659b-3p	CDKN1A
3275	hsa-mir-4659b-3p	DUSP1
3276	hsa-mir-4659b-3p	CD226
3291	hsa-mir-4668-3p	DAD1
3292	hsa-mir-4668-3p	L3MBTL2
3307	hsa-mir-4675	PTGS1
3328	hsa-mir-4688	CALM3
3492	hsa-mir-4738-3p	UGGT1
3502	hsa-mir-4741	PTGS1
3599	hsa-mir-4769-3p	DAD1
3608	hsa-mir-4773	CALM3
3609	hsa-mir-4773	CDKN1A
3610	hsa-mir-4773	PTMA
3611	hsa-mir-4773	TAGLN2
3612	hsa-mir-4773	NUP37
3620	hsa-mir-4778-3p	CDKN1A
3621	hsa-mir-4778-3p	TMSB4X
3642	hsa-mir-1245b-3p	IER2
3750	hsa-mir-5010-3p	B2M
3751	hsa-mir-5010-3p	CSNK1G3
3752	hsa-mir-5010-3p	ABCF2
3789	hsa-mir-5195-3p	ACTB
3790	hsa-mir-5195-3p	ADAM17
3839	hsa-mir-5586-5p	DAD1
3840	hsa-mir-5586-5p	FOS
3864	hsa-mir-5681a	ACTB
3865	hsa-mir-5681a	CDKN1A
3911	hsa-mir-5699-3p	ABCF2
3950	hsa-mir-660-3p	UGGT1
4222	hsa-mir-892c-3p	UGGT1
4269	hsa-mir-519d-5p	ADAM17
4270	hsa-mir-519d-5p	ROCK2
4618	hsa-mir-6801-5p	CDKN1A
4619	hsa-mir-6801-5p	KPNA5
4659	hsa-mir-6812-3p	CD226
4666	hsa-mir-6815-3p	RAB11B
4673	hsa-mir-6817-5p	DAD1
4825	hsa-mir-6865-5p	CDKN1A
4881	hsa-mir-6881-3p	MBNL1
4882	hsa-mir-6881-3p	POLR3G
4913	hsa-mir-6888-3p	STAT5A
4914	hsa-mir-6888-3p	ABCF2
13051	hsa-mir-335-5p	NANOG
21868	hsa-mir-221-5p	NANOG
12739	hsa-mir-335-5p	COL4A5
53168	hsa-mir-1277-5p	SPPL2A
57595	hsa-mir-619-5p	ECHDC3
18405	hsa-mir-603	WDR72
53198	hsa-mir-1277-5p	WDR72
13062	hsa-mir-335-5p	MS4A14
59902	hsa-mir-6749-3p	ZWILCH
12860	hsa-mir-335-5p	TFF2
10972	hsa-mir-363-3p	ESRP1
12987	hsa-mir-335-5p	ESRP1
13141	hsa-mir-335-5p	SPDYA
66032	hsa-mir-6874-5p	NPR1
69076	hsa-mir-7851-3p	RASA4
12266	hsa-mir-342-3p	FAM3C
61922	hsa-mir-6791-5p	FAM3C
12090	hsa-mir-381-3p	TBC1D9
17017	hsa-mir-18a-3p	PTPN4
57563	hsa-mir-619-5p	PTPN4
12975	hsa-mir-335-5p	HSD17B7
19939	hsa-mir-655-3p	PTP4A1
33393	hsa-mir-4323	PTP4A1
53107	hsa-mir-1277-5p	PTP4A1
66196	hsa-mir-6878-5p	PTP4A1
13077	hsa-mir-335-5p	TBCK
18387	hsa-mir-603	TBCK
12101	hsa-mir-381-3p	SLC36A4
45497	hsa-mir-4723-3p	ACTN2
65949	hsa-mir-6873-3p	ACTN2
39646	hsa-mir-4477a	ELAVL2
62550	hsa-mir-6804-3p	ELAVL2
53155	hsa-mir-1277-5p	DCLRE1C
13024	hsa-mir-335-5p	USP29
10942	hsa-mir-363-3p	INCENP
53105	hsa-mir-1277-5p	WNT5A
63842	hsa-mir-6832-5p	TCN2
13165	hsa-mir-335-5p	APOBEC4
16053	hsa-mir-517-5p	ULBP3
57592	hsa-mir-619-5p	ULBP3
10871	hsa-mir-30e-3p	PPP2R2B
12296	hsa-mir-342-3p	SIGLEC15
66027	hsa-mir-6873-3p	SIGLEC15
12773	hsa-mir-335-5p	CXCL3
12876	hsa-mir-335-5p	FPGT
57430	hsa-mir-510-3p	TM6SF1
19942	hsa-mir-655-3p	CAMSAP2
45536	hsa-mir-4723-3p	ZNF470
13102	hsa-mir-335-5p	OR6B1
10981	hsa-mir-363-3p	PTGES2
46201	hsa-mir-4739	PTGES2
47103	hsa-mir-4763-3p	PTGES2
66009	hsa-mir-6873-3p	NPVF
10962	hsa-mir-363-3p	GOLGA8A
12926	hsa-mir-335-5p	GOLGA8A
46004	hsa-mir-4732-3p	GOLGA8A
58356	hsa-mir-1252-3p	GOLGA8A
13124	hsa-mir-335-5p	MDGA2
59917	hsa-mir-6749-3p	ODF4
60256	hsa-mir-6758-3p	ODF4
21867	hsa-mir-221-5p	ZDHHC6
41007	hsa-mir-4524a-5p	C3orf38
50265	hsa-mir-4524b-5p	C3orf38
13073	hsa-mir-335-5p	IL33
13076	hsa-mir-335-5p	PKHD1L1
45527	hsa-mir-4723-3p	PKHD1L1
12983	hsa-mir-335-5p	PCSK4
16055	hsa-mir-517-5p	FRMD5
27813	hsa-mir-1285-3p	SIX4
41878	hsa-mir-3187-5p	SIX4
42101	hsa-mir-3942-3p	SIX4
66002	hsa-mir-6873-3p	SIX4
12291	hsa-mir-342-3p	SLC41A2
66012	hsa-mir-6873-3p	SLC41A2
66031	hsa-mir-6874-5p	CDH7
30055	hsa-mir-2052	PSMG2
4851	hsa-mir-197-3p	RRP36
28111	hsa-mir-1303	RRP36
55619	hsa-mir-6501-5p	RRP36
60253	hsa-mir-6758-3p	RRP36
63873	hsa-mir-6832-5p	RRP36
46173	hsa-mir-4739	FAAH
18301	hsa-mir-603	IFNA6
58030	hsa-mir-216b-3p	IFNA6
14935	hsa-mir-497-5p	SH3BP4
30477	hsa-mir-2278	SH3BP4
12951	hsa-mir-335-5p	LTN1
18349	hsa-mir-603	POT1
53135	hsa-mir-1277-5p	POT1
58041	hsa-mir-216b-3p	PBK
18375	hsa-mir-603	SGIP1
57437	hsa-mir-510-3p	SGIP1
13057	hsa-mir-335-5p	SLC10A7
37216	hsa-mir-3927-3p	SLC10A7
63819	hsa-mir-6831-5p	SLC10A7
4859	hsa-mir-197-3p	SHE
10985	hsa-mir-363-3p	SHE
27827	hsa-mir-1285-3p	SHE
41892	hsa-mir-3187-5p	SHE
12848	hsa-mir-335-5p	SPRR2G
14892	hsa-mir-497-5p	ELK4
18295	hsa-mir-603	ELK4
19931	hsa-mir-655-3p	ELK4
30468	hsa-mir-2278	ELK4
39647	hsa-mir-4477a	ELK4
18364	hsa-mir-603	YAE1D1
37212	hsa-mir-3927-3p	YAE1D1
61928	hsa-mir-6791-5p	YAE1D1
63815	hsa-mir-6831-5p	YAE1D1
66005	hsa-mir-6873-3p	YAE1D1
67846	hsa-mir-7113-3p	YAE1D1
12870	hsa-mir-335-5p	SSPN
53109	hsa-mir-1277-5p	SSPN
57615	hsa-mir-619-5p	ZNF626
53158	hsa-mir-1277-5p	C1orf50
55611	hsa-mir-6501-5p	C1orf50
57591	hsa-mir-619-5p	C1orf50
67849	hsa-mir-7113-3p	C1orf50
10945	hsa-mir-363-3p	CD180
14898	hsa-mir-497-5p	CD180
18308	hsa-mir-603	CD180
53080	hsa-mir-1277-5p	CD180
12921	hsa-mir-335-5p	SCRG1
69079	hsa-mir-7851-3p	SCRG1
65953	hsa-mir-6873-3p	ATP1A3
12762	hsa-mir-335-5p	GDF9
13050	hsa-mir-335-5p	CATSPERB
62554	hsa-mir-6804-3p	MIXL1
12276	hsa-mir-342-3p	CCDC59
12901	hsa-mir-335-5p	DNAL4
63869	hsa-mir-6832-5p	MAP9
18373	hsa-mir-603	PRRG3
53074	hsa-mir-1277-5p	GTF2H1
10974	hsa-mir-363-3p	G2E3
12998	hsa-mir-335-5p	G2E3
58367	hsa-mir-1252-3p	PATE2
13106	hsa-mir-335-5p	MROH8
12990	hsa-mir-335-5p	RALGPS2
35231	hsa-mir-3620-3p	SMC2
46002	hsa-mir-4732-3p	SMC2
55592	hsa-mir-6501-5p	IL2RA
67829	hsa-mir-7113-3p	IL2RA
12827	hsa-mir-335-5p	RAB5B
48726	hsa-mir-4520-2-3p	RAB5B
53095	hsa-mir-1277-5p	RAB5B
57538	hsa-mir-605-3p	RAB5B
59868	hsa-mir-6749-3p	RAB5B
60282	hsa-mir-6760-5p	RAB5B
66193	hsa-mir-6878-5p	RAB5B
37190	hsa-mir-3927-3p	ADH5
